# Supplementary material for: Understanding public trust in national electronic health record systems: A multi-national qualitative research study
Source: Digit Health. 2025 Apr 3;11:20552076251333576. doi: 10.1177/20552076251333576 (PMC11970066; doi:10.1177/20552076251333576)
Supplement: sj-xlsx-5-dhj-10.1177_20552076251333576 - Supplemental material for Understanding public trust in national electronic health record systems: A multi-national qualitative research study [file sj-xlsx-5-dhj-10.1177_20552076251333576.xlsx]

## Sheet: Sheet0
StartDate	EndDate	Status	IPAddress	Progress	Duration (in seconds)	Finished	RecordedDate	ResponseId	RecipientLastName	RecipientFirstName	RecipientEmail	ExternalReference	LocationLatitude	LocationLongitude	DistributionChannel	UserLanguage	Demo_01	Demo_02	Demo_03	Demo_04	Demo_05	Demo_05.1	Demo_06	Demo_06.1	Demo_07	EPA_01	EPA_02	EPA_02.1_1	EPA_02.2	EPA_03	EPA_04	EPA_05	EPA_06_1	EPA_06_2	EPA_06_3	EPA_07	EPA_08	EPA_09	EPA_10	EPA_10.1	Feedback_01
Start Date	End Date	Response Type	IP Address	Progress	Duration (in seconds)	Finished	Recorded Date	Response ID	Recipient Last Name	Recipient First Name	Recipient Email	External Data Reference	Location Latitude	Location Longitude	Distribution Channel	User Language	How old are you?	Which gender do you identify with?	In which country were you born?	What type of area do you currently live in?	Where do you currently live?	Where do you live outside of the Netherlands?	What is your educational background?	Other:	What is your profession?	In the past 12 months, how often have you had contact with health care providers?	Do you have experience as a patient with an EPD?	If yes, how would they rate your experience? - Satisfaction	If yes, in what context did you use the EPD?	Would you recommend EPDs to a friend?	Do you feel compelled to use an EPD?	Is the EPD a benefit or detriment to your health care delivery?	What are your thoughts on the EPD? Please write down three keywords that come to mind spontaneously: - Keyword 1	What are your thoughts on the EPD? Please write down three keywords that come to mind spontaneously: - Keyword 2	What are your thoughts on the EPD? Please write down three keywords that come to mind spontaneously: - Keyword 3	Through what actions/actors in the health system is trust built in EPDs? (You can select more than one)	What sources do you use to find out about EPDs?	Why are you participating in this study?	Have you ever participated in a similar study on the topic of digitilization of society?	If yes, where?	Have any feedback for us?
